# Supplementary material for: Sex-specific insights into drug-induced lifespan extension and weight loss in mice
Source: NPJ Aging. 2025 May 19;11(1):37. doi: 10.1038/s41514-025-00229-w (PMC12089533; doi:10.1038/s41514-025-00229-w)
Supplement: Supplementary file 2 — Supplementary table. [file 41514_2025_229_MOESM2_ESM.xlsx]

## Sheet: DrugAge Mice - all instances
Compound_name	Pubchem_id	ITP?	Sex	Avg_lifespan_change (% of control)	Avg_lifespan_significance	Max_lifespan_change (% of control)	Max_lifespan_significance	Weight change (% of control)	Weight change significance	Pubmed_id	Author year	Dosage	Treat_start_month	Treat_duration	Strain	Comments/Questions
Butylated hydroxytoluene	31404	No	M	6	NS	0	NS	not available	not available	448040	Clapp 1979	7500 ppm food	2	3 weeks	BaLB/c
Butylated hydroxytoluene	31404	No	F	8	S	0	NS	not available	not available	448040	Clapp 1979	7500 ppm food	2	3 weeks	BaLB/c
Butylated hydroxytoluene	31404	No	F	14	S	0	NS	not available	not available	448040	Clapp 1979	7500 ppm food	2	until_death	BaLB/c
Butylated hydroxytoluene	31404	No	M	22	S	0	NS	not available	not available	448040	Clapp 1979	7500 ppm food	2	until_death	BaLB/c
Butylated hydroxytoluene	31404	No	F	25	S	0	NS	not available	not available	448040	Clapp 1979	7500 ppm food	2.6	until_death	BaLB/c
Butylated hydroxytoluene	31404	No	M	30	S	0	NS	not available	not available	448040	Clapp 1979	7500 ppm food	2.6	until_death	BaLB/c
Ginseng extract	not available	No	M	-2	NS	0	NS	not available	not available	571386	Bittles 1979	40 ppm/day	2	until_death	LACa	Non-standardised extract
Ginseng extract	not available	No	F	9	NS	2	NS	not available	not available	571386	Bittles 1979	40 ppm/day	2	until_death	LACa	Non-standardised extract
Ginseng extract	not available	No	M	-2	NS	11	NS	not available	not available	571386	Bittles 1979	40 ppm/day	12	until_death	LACa	Non-standardised extract
Ginseng extract	not available	No	F	3	NS	14	NS	not available	not available	571386	Bittles 1979	40 ppm/day	12	until_death	LACa	Non-standardised extract
Beta-Aminopropionitrile fumarate	1647	No	M	0	NS	-2	NS	0	NS	689120	LaBella 1978	3000 ppm water	2	6 months	LAF/J
Beta-Aminopropionitrile fumarate	1647	No	M	5	S	-1	NS	0	NS	689120	LaBella 1978	1000 ppm water	2	6 months	LAF/J
Beta-Aminopropionitrile fumarate	1647	No	M	6	S	-1	NS	0	NS	689120	LaBella 1978	1000 ppm water	2	12 months	LAF/J
Beta-Aminopropionitrile fumarate	1647	No	M	5	S	0	NS	0	NS	689120	LaBella 1978	3000 ppm water	2	18 months	LAF/J
Beta-Aminopropionitrile fumarate	1647	No	M	6	S	7	NS	0	NS	689120	LaBella 1978	1000 ppm water	2	18 months	LAF/J
Beta-Aminopropionitrile fumarate	1647	No	M	5	S	8	NS	0	NS	689120	LaBella 1978	3000 ppm water	2	12 months	LAF/J
P-fluorophenylalanine	4654	No	M	-15	S	not available	not available	7	not available	689376	Holliday 1978	0.4 mM water	1	4 weeks	CBA
P-fluorophenylalanine	4654	No	F	-8	S	not available	not available	0	NS	689376	Holliday 1978	0.4 mM water	12	4 weeks	CBA
P-fluorophenylalanine	4654	No	M	-10	NS	not available	not available	6	not available	689376	Holliday 1978	2 mM water	1	4 weeks	CBA
P-fluorophenylalanine	4654	No	M	-4	NS	not available	not available	-2	not available	689376	Holliday 1978	0.08 mM water	12	4 weeks	CBA
P-fluorophenylalanine	4654	No	F	-6	NS	not available	not available	-12	not available	689376	Holliday 1978	2 mM water	1	4 weeks	CBA
P-fluorophenylalanine	4654	No	M	-5	NS	not available	not available	5	not available	689376	Holliday 1978	0.08 mM water	1	4 weeks	CBA
P-fluorophenylalanine	4654	No	F	-3	NS	not available	not available	0	NS	689376	Holliday 1978	2 mM water	12	4 weeks	CBA
P-fluorophenylalanine	4654	No	F	-3	NS	not available	not available	-4	not available	689376	Holliday 1978	0.08 mM water	1	4 weeks	CBA
P-fluorophenylalanine	4654	No	F	-3	NS	not available	not available	-3	not available	689376	Holliday 1978	0.4 mM water	1	4 weeks	CBA
P-fluorophenylalanine	4654	No	M	0	NS	not available	not available	-7	not available	689376	Holliday 1978	0.4 mM water	12	4 weeks	CBA
P-fluorophenylalanine	4654	No	F	0	NS	not available	not available	-2	not available	689376	Holliday 1978	0.08 mM water	12	4 weeks	CBA
P-fluorophenylalanine	4654	No	M	2	NS	not available	not available	-4	not available	689376	Holliday 1978	2 mM water	12	4 weeks	CBA
Hexachlorophene	3598	No	F	-9	NS	not available	not available	not avaliable	not available	728888	Rudali 1978	150 ppm food	1	until_death	C57B1
Hexachlorophene	3598	No	F	-7	NS	not available	not available	not avaliable	not available	728888	Rudali 1978	150 ppm food	1	until_death	XVII/G
Hexachlorophene	3598	No	M	6	NS	not available	not available	not avaliable	not available	728888	Rudali 1978	150 ppm food	1	until_death	C57B1
Hexachlorophene	3598	No	M	9	NS	not available	not available	not avaliable	not available	728888	Rudali 1978	150 ppm food	1	until_death	XVII/G
Levodopa	6047	No	M	7	NS	-14	S	4	NS	850799	Cotzias 1977	1000 ppm food	1	until_death	Swiss Albino
Levodopa	6047	No	M	15	S	11	S	-7	NS	850799	Cotzias 1977	20000 ppm food	1	until_death	Swiss Albino
Levodopa	6047	No	M	28	S	12	S	-13	NS	850799	Cotzias 1977	40000 ppm food	1	until_death	Swiss Albino
Aluminum potassium sulfate	24856	No	M	-6	not available	2	NS	0	NS	1113210	Schroeder 1975	5 ppm water	after weaning	until_death	Swiss
Aluminum potassium sulfate	24856	No	F	-3	not available	3	NS	27	not available	1113210	Schroeder 1975	5 ppm water	after weaning	until_death	Swiss
Barium acetate	10980	No	M	-9	not available	-12	S	-4	not available	1113210	Schroeder 1975	5 ppm water	after weaning	until_death	Swiss
Barium acetate	10980	No	F	8	not available	-3	NS	0	NS	1113210	Schroeder 1975	5 ppm water	after weaning	until_death	Swiss
Beryllium sulfate	26077	No	M	-9	not available	-2	NS	7	not available	1113210	Schroeder 1975	5 ppm water	after weaning	until_death	Swiss
Beryllium sulfate	26077	No	F	11	not available	13	NS	-4	not available	1113210	Schroeder 1975	5 ppm water	after weaning	until_death	Swiss
Lead acetate	9317	No	M	-5	not available	-2	NS	11	not available	1113210	Schroeder 1975	25 ppm water	after weaning	until_death	Swiss
Lead acetate	9317	No	F	16	not available	2	NS	-3	not available	1113210	Schroeder 1975	25 ppm water	after weaning	until_death	Swiss
Mercuric chloride	24085	No	M	-10	not available	-18	NS	11	not available	1113210	Schroeder 1975	5 ppm water	after weaning	until_death	Swiss
Mercuric chloride	24085	No	F	7	not available	19	NS	8	not available	1113210	Schroeder 1975	5 ppm water	after weaning	until_death	Swiss
Methylmercury acetate	16682934	No	M	2	not available	-16	NS	-29	not available	1113210	Schroeder 1975	1 ppm water	after weaning	until_death	Swiss
Methylmercury acetate	16682934	No	F	2	not available	4	NS	15	not available	1113210	Schroeder 1975	1 ppm water	after weaning	until_death	Swiss
Nickelous acetate	9756	No	M	-7	not available	9	NS	4	not available	1113210	Schroeder 1975	5 ppm water	after weaning	until_death	Swiss
Nickelous acetate	9756	No	F	5	not available	9	S	-14	not available	1113210	Schroeder 1975	5 ppm water	after weaning	until_death	Swiss
Potassium titanium oxalate	56841016	No	F	0	not available	-4	NS	-3	not available	1113210	Schroeder 1975	5 ppm water	after weaning	until_death	Swiss
Potassium titanium oxalate	56841016	No	M	-6	not available	4	NS	11	not available	1113210	Schroeder 1975	5 ppm water	after weaning	until_death	Swiss
Sodium metaborate	145326	No	M	30	not available	-6	NS	not avaliable	not available	1113210	Schroeder 1975	5 ppm water	after weaning	until_death	Swiss
Sodium metaborate	145326	No	F	-3	not available	4	NS	not avaliable	not available	1113210	Schroeder 1975	5 ppm water	after weaning	until_death	Swiss
Sodium tungstate	26052	No	M	41	not available	-15	NS	not avaliable	not available	1113210	Schroeder 1975	5 ppm water	after weaning	until_death	Swiss
Sodium tungstate	26052	No	F	-3	not available	2	NS	not avaliable	not available	1113210	Schroeder 1975	5 ppm water	after weaning	until_death	Swiss
Vanadyl sulfate	34007	No	F	12	not available	11	S	-14	not available	1113210	Schroeder 1975	5 ppm water	after weaning	until_death	Swiss
Vanadyl sulfate	34007	No	M	0	not available	15	S	11	not available	1113210	Schroeder 1975	5 ppm water	after weaning	until_death	Swiss
Prednisolone sodium phosphate	441409	No	F	0	NS	4	NS	0	NS	1132444	Forbes 1975	3-3.2 ppm water	7.7	until_death	DBA/2J
Pineal gland extract	not available	No	F	3	not available	-3	not available	not available	not available	2682058	Anisimov 1989	0.1 mg subcutaneous injection 5 consecutive days monthly	12	until_death	SHR
Pineal gland extract	not available	No	F	14	not available	-2	not available	not available	not available	2682058	Anisimov 1989	0.1 mg subcutaneous injection 5 consecutive days monthly	3.5	until_death	SHR
Thymus extract	not available	No	F	0	not available	-6	not available	not available	not available	2682058	Anisimov 1989	0.1 mg subcutaneous injection 5 consecutive days monthly	12	until_death	SHR
Thymus extract	not available	No	F	0	not available	3	not available	not available	not available	2682058	Anisimov 1989	0.1 mg subcutaneous injection 5 consecutive days monthly	3.5	until_death	SHR
Aluminium chloride	24012	No	M	-7	S	not available	not available	-11	not available	3205069	Massie 1988	270 ppm water plus 289 ppm food	20	until_death	C57BL/6J
Beta-Carotene (trans)	5280489	No	M	-10	NS	not available	not available	0	NS	3770487	Massie 1986	5000 ppm food	20	until_death	C57BL/6J
Beta-Carotene (trans)	5280489	No	M	9	NS	not available	not available	0	NS	3770487	Massie 1986	5000 ppm food	1	until_death	C57BL/6J
Acetaminophen	1983	No	F	2	NS	-7	not available	-1	not available	4788962	Hochschild 1973	242 ppm water	9.4	until_death	C57BL/6J
Aspirin	2244	No	F	-10	S	-7	not available	2	not available	4788962	Hochschild 1973	242 ppm water	8.1	until_death	C57BL/6J
Aspirin	2244	No	F	3	NS	-4	not available	-6	not available	4788962	Hochschild 1973	113 ppm water	8.1	until_death	C57BL/6J
Aspirin	2244	No	F	0	NS	-3	not available	-16	not available	4788962	Hochschild 1973	495 ppm water	8.1 or 9.3	until_death	C57BL/6J
Chloroquine	2719	No	F	0	NS	-9	not available	-1	not available	4788962	Hochschild 1973	39.5 ppm water	10.4 or 12.1	until_death	C57BL/6J
Chloroquine	2719	No	F	-8	S	-7	not available	4	not available	4788962	Hochschild 1973	13.2 ppm water	9.4 or 10.4	until_death	C57BL/6J
Chlorpheniramine	2725	No	F	1	NS	-8	not available	-11	not available	4788962	Hochschild 1973	0.762 ppm water	9.4 or 10.4	until_death	C57BL/6J
Chlorpheniramine	2725	No	F	-2	NS	6	not available	-17	not available	4788962	Hochschild 1973	2.28 ppm water	9.4	until_death	C57BL/6J
Chlorpromazine	2726	No	F	0	NS	4	not available	0	not available	4788962	Hochschild 1973	16.7 ppm water	9.7 or 10.7	until_death	C57BL/6J
Dimethylaminoethyl p-chlorophenoxyacetate (meclofenoxate)	4039	No	F	4	NS	-6	not available	-14	not available	4788962	Hochschild 1973	702 ppm water	8.1 or 9.3	until_death	C57BL/6J
Ethoxyquin	3293	No	M	18	S	25	S	-11	not available	4927196	Comfort 1971	5000 ppm food	3	until_death	C3H
Ethoxyquin	3293	No	F	20	S	26	S	-22	not available	4927196	Comfort 1971	5000 ppm food	3	until_death	C3H
L-methionine	6137	No	M	-17	S	not avaliable	not avaliable	-8	not available	6519211	Massie 1984	1670 ppm/day bodyweight (0.05 M water plus 4300 ppm food)	1.4	until_death	C57BL/6J
L-methionine	6137	No	M	0	NS	not avaliable	not avaliable	13	not available	6519211	Massie 1984	1670 ppm/day bodyweight (0.05 M water plus 4300 ppm food)	19.4	until_death	C57BL/6J
Ascorbic acid	54670067	No	M	9	S	3	NS	-7	not available	6519438	Massie 1984	10000 ppm water (1430 ppm bodyweight)	1	until_death	C57BL/6J
Anterior hypothalamus extract	not available	No	F	-7	NS	-9	not available	not available	not available	6752596	Anisimov 1982	0.5 mg subcutaneous injection 5 days per month	3.5	until_death	C3H/Sn	Non-standardised extract
Pineal gland extract	not available	No	F	31	S	14	not available	not available	not available	6752596	Anisimov 1982	0.5 mg subcutaneous injection 5 days per month	3.5	until_death	C3H/Sn	Non-standardised extract
Thymus extract	not available	No	F	28	S	11	not available	not available	not available	6752596	Anisimov 1982	0.5 mg subcutaneous injection 5 days per month	3.5	until_death	C3H/Sn	Non-standardised extract
Blackcurrant extract	not available	No	F	4	NS	4	S	not available	not available	7140862	Jones 1982	220000 ppm food	1.1	until_death	LACA
Blackcurrant extract	not available	No	M	1	NS	8	NS	not available	not available	7140862	Jones 1982	220000 ppm food	1.1	until_death	LACA
Quercetin	5280343	No	M	-14	S	1	NS	5	NS	7140862	Jones 1982	1000 ppm food (10 mg/day)	1.1	until_death	LACA
Quercetin	5280343	No	F	-6	NS	1	NS	0	NS	7140862	Jones 1982	1000 ppm food (10 mg/day)	1.1	until_death	LACA
Sodium borate	not available	No	M	-3	NS	not available	not available	not available	not available	7889879	Massie 1994	4.3 ppm water plus 31.1 ppm food	26	until_death	C57BL/6J	Sodium borate is a generic name for any salt of sodium with an anion consisting of boron and oxygen, and possibly hydrogen, or any hydrate thereof
Sodium borate	not available	No	M	1	NS	not available	not available	not available	not available	7889879	Massie 1994	21.6 ppm water plus 31.1 ppm food	26	until_death	C57BL/6J	Sodium borate is a generic name for any salt of sodium with an anion consisting of boron and oxygen, and possibly hydrogen, or any hydrate thereof
Melatonin	896	No	F	18	S	8	S	-7	NS	8290600	Pierpaoli 1994	10 ppm water during night	15	until_death	BALB/c
Melatonin	896	No	F	11	NS	21	not available	not available	not available	8290600	Pierpaoli 1994	10 ppm water during night	5	until_death	New Zealand Black
Melatonin	896	No	F	7	NS	not available	not available	not available	not available	8290600	Pierpaoli 1994	10 ppm water during night	19	until_death	C57BL/6
Melatonin	896	No	M	17	S	not available	not available	not available	not available	8290600	Pierpaoli 1994	10 ppm water during night	19	until_death	C57BL/6
L-deprenyl	26757	No	F	9	S	-1	not available	-3	NS	8914495	Archer 1996	0.25 ppm bodyweight 3x/week subcutaneous injection	26	until_death	B6D2F1
L-deprenyl	26757	No	M	6	S	7	not available	8	NS	8914495	Archer 1996	0.25 ppm bodyweight 3x/week subcutaneous injection	18.5	until_death	B6CBAF1
L-deprenyl	26757	No	M	9	S	15	not available	3	NS	8914495	Archer 1996	0.25 ppm bodyweight 3x/week subcutaneous injection	26	until_death	B6D2F1
L-deprenyl	26757	No	F	7	S	31	not available	7	NS	8914495	Archer 1996	0.25 ppm bodyweight 3x/week subcutaneous injection	18.5	until_death	B6CBAF1
Coenzyme Q10	5281915	No	M	3	NS	0	NS	not available	not available	9584986	Lonnrot 1998	10 ppm/day bodyweight	2	until_death	C57/B17
N-tert-butyl-alpha-phenylnitrone	638877	No	M	4	S	5	not available	-2	NS	9614711	Saito 1998	250 ppm water	24.5	until_death	C57BL/6J
Epithalamin	not available	No	F	11	S	0	not available	not available	not available	9701766	Anisimov 1998	not available	not available	not available	SHR	Non-standardized pineal gland preparation
Epithalamin	not available	No	F	31	S	10	not available	not available	not available	9701766	Anisimov 1998	not available	not available	not available	C3H/Sn	Non-standardized pineal gland preparation
Dehydroepiandrosterone sulfate	5881	No	M	2	NS	-3	NS	6	NS	10197641	Pugh 1999	25 ppm water	12	until_death	C57BL/6
Dehydroepiandrosterone sulfate	5881	No	M	-6	NS	0	NS	not available	not available	10443857	Miller 1999	100 ppm water	after weaning	until_death	UM-HET3
Dehydroepiandrosterone sulfate	5881	No	F	-1	NS	0	NS	not available	not available	10443857	Miller 1999	100 ppm water	after weaning	until_death	UM-HET3
Melatonin	896	No	F	5	S	7	S	8	S	11445596	Anisimov 2001	20 ppm water during night for 5 consecutive days every week (month?)	6	until_death	CBA
Royal Jelly	not available	No	M	-9	NS	0	NS	not available	not available	12954483	Inoue 2003	5 ppm food (0.6 ppm bodyweight)	2	until_death	C3H/HeJ	A honey bee secretion that is used in the nutrition of larvae and adult queens
Royal Jelly	not available	No	M	24	S	0	NS	not available	not available	12954483	Inoue 2003	500 ppm food (60 ppm bodyweight)	2	until_death	C3H/HeJ	A honey bee secretion that is used in the nutrition of larvae and adult queens
Royal Jelly	not available	No	M	26	S	0	NS	not available	not available	12954483	Inoue 2003	50 ppm food (6 ppm bodyweight)	2	until_death	C3H/HeJ	A honey bee secretion that is used in the nutrition of larvae and adult queens
Calcium Pantothenate	443753	No	M	18	S	not available	not available	13	not available	13614445	Pelton 1958	300 µg/day in water	1	until_death	C57BL/6
Calcium Pantothenate	443753	No	F	20	S	not available	not available	12	not available	13614445	Pelton 1958	300 µg/day in water	1	until_death	C57BL/6
2-Mercaptoethylamine Hydrochloride	6058	No	M	-18	not available	not available	not available	-1	not available	13711616	Harman 1961	10000 ppm food	after weaning	until_death	Swiss
2-Mercaptoethylamine Hydrochloride	6058	No	M	-3	not available	not available	not available	-10	not available	13711616	Harman 1961	10000 ppm food	after weaning	until_death	AKR
2-Mercaptoethylamine Hydrochloride	6058	No	F	26	S	not available	not available	-1	not available	13711616	Harman 1961	10000 ppm food	after weaning	until_death	C3H
2,2'-Diaminodiethyl Disulfide Dihydrochloride	5941	No	M	-30	not available	not available	not available	-33	not available	13711616	Harman 1961	10000 ppm food	after weaning	until_death	Swiss
2,2'-Diaminodiethyl Disulfide Dihydrochloride	5941	No	F	-11	not available	not available	not available	-34	not available	13711616	Harman 1961	10000 ppm food	after weaning	until_death	C3H
2,2'-Diaminodiethyl Disulfide Dihydrochloride	5941	No	M	2	not available	not available	not available	-17	not available	13711616	Harman 1961	10000 ppm food	after weaning	until_death	AKR
Cysteine Hydrochloride	60960	No	M	-14	not available	not available	not available	-3	not available	13711616	Harman 1961	10000 ppm food	after weaning	until_death	Swiss
Cysteine Hydrochloride	60960	No	F	-10	not available	not available	not available	-7	not available	13711616	Harman 1961	10000 ppm food	after weaning	until_death	C3H
Cysteine Hydrochloride	60960	No	M	15	NS	not available	not available	2	not available	13711616	Harman 1961	10000 ppm food	after weaning	until_death	AKR
Hydroxylamine Hydrochloride	443297	No	F	-10	not available	not available	not available	-6	not available	13711616	Harman 1961	20000 ppm food	after weaning	until_death	C3H
Hydroxylamine Hydrochloride	443297	No	M	-5	not available	not available	not available	1	not available	13711616	Harman 1961	10000 ppm food	after weaning	until_death	Swiss
Hydroxylamine Hydrochloride	443297	No	M	-5	not available	not available	not available	-1	not available	13711616	Harman 1961	20000 ppm food	after weaning	until_death	Swiss
Hydroxylamine Hydrochloride	443297	No	F	7	S	not available	not available	2	not available	13711616	Harman 1961	10000 ppm food	after weaning	until_death	C3H
Hydroxylamine Hydrochloride	443297	No	M	8	NS	not available	not available	-4	not available	13711616	Harman 1961	10000 ppm food	after weaning	until_death	AKR
Hydroxylamine Hydrochloride	443297	No	M	17	S	not available	not available	-6	not available	13711616	Harman 1961	20000 ppm food	after weaning	until_death	AKR
Epitalon	219042	No	F	-5	NS	13	S	0	NS	14501183	Anisimov 2003	1 ug injection 5 consecutive days per month	3	until_death	SHR
Phenformin	8249	No	F	21	S	28	S	not available	not available	14618027	Anisimov 2003	2 mg oral gavage 5 times a week	3.5	until_death	C3H/Sn
Alpha-lipoic acid	864	No	M	-3	NS	0	NS	0	NS	15059645	Lee 2004	600 ppm food	14	until_death	B6C3F1
Coenzyme Q10	5281915	No	M	-9	NS	0	NS	0	NS	15059645	Lee 2004	100 ppm food	14	until_death	B6C3F1
Creatine	586	No	F	9	S	3	S	not available	not available	17416441	Bender 2008	10000 ppm food	12	until_death	C57BL/6J	The 8.9% increase refers to healthspan not lifespan
Green tea extract	not available	No	M	6	S	1	NS	not available	not available	17516143	Kitani 2007	80 ppm water	13	until_death	C57BL/6JHsd	Non-standardised extract
Tetrahydrocurcumin	124072	No	M	3	NS	6	NS	-5	S	17516143	Kitani 2007	2000 ppm food	19	until_death	C57BL/6JHsd
Tetrahydrocurcumin	124072	No	M	11	S	6	S	-5	S	17516143	Kitani 2007	2000 ppm food	13	until_death	C57BL/6JHsd
2,4-dinitrophenol	1493	No	F	7	S	not available	not available	-11	S	18505478	da Silva 2008	1 ppm water	4	until_death	Swiss Webster
4-hydroxyphenyl-N-tert-butylnitrone (4-OH-PBN)	10241693	ITP	M	0	NS	0	NS	not available	not available	18631321	Strong 2008	350 ppm food (53 ppm/day bodyweight)	4	until_death	UM-HET3
4-hydroxyphenyl-N-tert-butylnitrone (4-OH-PBN)	10241693	ITP	F	0	NS	0	NS	not available	not available	18631321	Strong 2008	350 ppm food (53 ppm/day bodyweight)	4	until_death	UM-HET3
Aspirin	2244	ITP	F	0	NS	0	NS	not available	not available	18631321	Strong 2008	21 ppm food (3.3 ppm bodyweight)	4	until_death	UM-HET3
Aspirin	2244	ITP	M	8	S	0	NS	not available	not available	18631321	Strong 2008	21 ppm food (3.3 ppm bodyweight)	4	until_death	UM-HET3
Nitroflurbiprofen	119387	ITP	M	0	NS	0	NS	not available	not available	18631321	Strong 2008	200 ppm food (33 ppm bodyweight)	4	until_death	UM-HET3
Nitroflurbiprofen	119387	ITP	F	0	NS	0	NS	not available	not available	18631321	Strong 2008	200 ppm food (33 ppm bodyweight)	4	until_death	UM-HET3
Nordihydroguaiaretic acid	4534	ITP	F	0	NS	0	NS	not available	not available	18631321	Strong 2008	2500 ppm food (417 ppm bodyweight)	9	until_death	UM-HET3
Nordihydroguaiaretic acid	4534	ITP	M	12	S	0	NS	not available	not available	18631321	Strong 2008	2500 ppm food (417 ppm bodyweight)	9	until_death	UM-HET3
Metformin	4091	No	F	38	S	21	S	0	NS	18728386	Anisimov 2008	100 ppm water	3	until_death	SHR
Caffeic Acid Phenethyl Ester	5281787	ITP	M	0	NS	0	NS	not available	not available	19587680	Harrison 2009	30 ppm food (5 ppm/day bodyweight)	4	until_death	UM-HET3
Caffeic Acid Phenethyl Ester	5281787	ITP	M	0	NS	0	NS	not available	not available	19587680	Harrison 2009	300 ppm food (50 ppm/day bodyweight)	4	until_death	UM-HET3
Caffeic Acid Phenethyl Ester	5281787	ITP	F	0	NS	0	NS	not available	not available	19587680	Harrison 2009	30 ppm food (5 ppm/day bodyweight)	4	until_death	UM-HET3
Caffeic Acid Phenethyl Ester	5281787	ITP	F	0	NS	0	NS	not available	not available	19587680	Harrison 2009	300 ppm food (50 ppm/day bodyweight)	4	until_death	UM-HET3
Enalapril	5388962	ITP	M	0	NS	0	NS	not available	not available	19587680	Harrison 2009	120 ppm food (20 ppm/day bodyweight)	4	until_death	UM-HET3
Enalapril	5388962	ITP	F	0	NS	0	NS	not available	not available	19587680	Harrison 2009	120 ppm food (20 ppm/day bodyweight)	4	until_death	UM-HET3
Rapamycin	5284616	ITP	M	9	S	9	S	not available	not available	19587680	Harrison 2009	14 ppm food (2.24 ppm/day bodyweight)	20	until_death	UM-HET3
Rapamycin	5284616	ITP	F	13	S	14	S	not available	not available	19587680	Harrison 2009	14 ppm food (2.24 ppm/day bodyweight)	20	until_death	UM-HET3
Vigconic 28	not available	No	F	5	NS	not available	not available	not available	not available	20370440	Ko 2010	5000 ppm food	9	until_death	C57BL/6J	A Yang-invigorating Chinese herbal formula
Vigconic 28	not available	No	F	9	S	not available	not available	not available	not available	20370440	Ko 2010	500 ppm food	9	until_death	C57BL/6J	A Yang-invigorating Chinese herbal formula
Vigconic 28	not available	No	M	14	S	not available	not available	not available	not available	20370440	Ko 2010	500 ppm food	9	until_death	C57BL/6J	A Yang-invigorating Chinese herbal formula
Vigconic 28	not available	No	M	14	S	not available	not available	not available	not available	20370440	Ko 2010	5000 ppm food	9	until_death	C57BL/6J	A Yang-invigorating Chinese herbal formula
4-hydroxyphenyl-N-tert-butylnitrone (4-OH-PBN)	10241693	No	F	0	NS	0	NS	0	NS	20819793	Flurkey 2010	315 ppm food (52 ppm/day bodyweight)	16-18	until_death	UM-HET3
Aspirin	2244	No	F	0	NS	0	NS	23	S	20819793	Flurkey 2010	21 ppm food (3.5 ppm bodyweight)	16-18	until_death	UM-HET3
N-acetyl-L-cysteine	12035	No	F	0	NS	0	NS	-18	not available	20819793	Flurkey 2010	5000 ppm water (333 ppm/day boyweight)	7	until_death	UM-HET3
N-acetyl-L-cysteine	12035	No	F	0	NS	0	NS	-25	not available	20819793	Flurkey 2010	10000 ppm water (1536 ppm/day bodyweight)	7	until_death	UM-HET3
Nitroflurbiprofen	119387	No	F	0	NS	0	NS	0	NS	20819793	Flurkey 2010	200 ppm food (33 ppm bodyweight)	16-18	until_death	UM-HET3
Nordihydroguaiaretic acid	4534	No	F	0	NS	0	NS	0	NS	20819793	Flurkey 2010	2500 ppm food (417 ppm bodyweight)	16-18	until_death	UM-HET3
Branched-Chain Amino Acids	not available	No	M	12	S	5	NS	not available	not available	20889128	DAntona 2010	1500 ppm/day bodyweight in water	9	until_death	B6.129S2	Branched-chain amino acid-enriched mixture
Rapamycin	5284616	ITP	F	18	S	13	S	-6	S	20974732	Miller 2011	14 ppm food (2.24 ppm/day bodyweight)	9	until_death	UM-HET3
Rapamycin	5284616	ITP	M	10	S	16	S	-10	S	20974732	Miller 2011	14 ppm food (2.24 ppm/day bodyweight)	9	until_death	UM-HET3
Resveratrol	445154	ITP	M	0	NS	0	NS	0	NS	20974732	Miller 2011	300 ppm food (50 ppm/day bodyweight)	12	until_death	UM-HET3
Resveratrol	445154	ITP	F	0	NS	0	NS	0	NS	20974732	Miller 2011	300 ppm food (50 ppm/day bodyweight)	12	until_death	UM-HET3
Resveratrol	445154	ITP	M	0	NS	0	NS	0	NS	20974732	Miller 2011	1200 ppm food (200 ppm/day bodyweight)	12	until_death	UM-HET3
Resveratrol	445154	ITP	F	0	NS	0	NS	0	NS	20974732	Miller 2011	1200 ppm food (200 ppm/day bodyweight)	12	until_death	UM-HET3
Simvastatin	54454	ITP	M	0	NS	0	NS	0	NS	20974732	Miller 2011	12 ppm food (2 ppm/day bodyweight)	10	until_death	UM-HET3
Simvastatin	54454	ITP	F	0	NS	0	NS	0	NS	20974732	Miller 2011	12 ppm food (2 ppm/day bodyweight)	10	until_death	UM-HET3
Simvastatin	54454	ITP	M	0	NS	0	NS	0	NS	20974732	Miller 2011	120 ppm food (20 ppm/day bodyweight)	10	until_death	UM-HET3
Simvastatin	54454	ITP	F	0	NS	0	NS	0	NS	20974732	Miller 2011	120 ppm food (20 ppm/day bodyweight)	10	until_death	UM-HET3
Rapamycin	5284616	No	F	10	NS	8	S	-8	S	22107964	Anisimov 2011	1.5 ppm bodyweight subcutaneous injection 3 times a week for 2 weeks followed by a 2-week break	2	until_death	129/Sv
Curcumin	5281767	ITP	M	3	NS	0	NS	2	NS	22451473	Strong 2013	2000 ppm food	4	until_death	UM-HET3
Curcumin	5281767	ITP	F	5	NS	0	NS	-9	S	22451473	Strong 2013	2000 ppm food	4	until_death	UM-HET3
Green tea extract	not available	ITP	M	5	NS	0	NS	6	S	22451473	Strong 2013	2000 ppm food	4	until_death	UM-HET3	Non-standardised extract
Green tea extract	not available	ITP	F	7	NS	0	NS	2	S	22451473	Strong 2013	2000 ppm food	4	until_death	UM-HET3	Non-standardised extract
Medium-chain triglyceride oil	not available	ITP	M	-1	NS	0	NS	-6	NS	22451473	Strong 2013	60000 ppm food	4	until_death	UM-HET3	Non-standardised mixture
Medium-chain triglyceride oil	not available	ITP	F	2	NS	0	NS	-15	S	22451473	Strong 2013	60000 ppm food	4	until_death	UM-HET3	Non-standardised mixture
Oxaloacetic acid	970	ITP	F	3	NS	0	NS	4	NS	22451473	Strong 2013	2200 ppm food	4	until_death	UM-HET3
Oxaloacetic acid	970	ITP	M	4	NS	0	NS	2	NS	22451473	Strong 2013	2200 ppm food	4	until_death	UM-HET3
Resveratrol	445154	ITP	M	3	NS	0	NS	3	NS	22451473	Strong 2013	300 ppm food	4	until_death	UM-HET3
Resveratrol	445154	ITP	F	5	NS	0	NS	-3	S	22451473	Strong 2013	300 ppm food	4	until_death	UM-HET3
Metoprolol	4171	No	M	10	S	0	NS	-14	S	23314750	Spindler 2013	315 ppm food	12	until_death	C3B6F1
Nebivolol	71301	No	M	6	S	0	NS	0	NS	23314750	Spindler 2013	270 ppm food	12	until_death	C3B6F1
Metformin	4091	No	M	-14	S	not available	not available	not available	not available	23900241	Martin-Montalvo 2013	10000 ppm food	12	until_death	C57BL/6J
Metformin	4091	No	M	4	NS	not available	not available	not available	not available	23900241	Martin-Montalvo 2013	1000 ppm food	12	until_death	B6C3F1
Metformin	4091	No	M	6	S	not available	not available	-7	S	23900241	Martin-Montalvo 2013	1000 ppm food	12	until_death	C57BL/6J
17-alpha-estradiol	68570	ITP	F	0	NS	0	NS	-7	not available	24245565	Harrison 2014	4.8 ppm food	10	until_death	UM-HET3
17-alpha-estradiol	68570	ITP	M	12	S	5	NS	-11	not available	24245565	Harrison 2014	4.8 ppm food	10	until_death	UM-HET3
Acarbose	444254	ITP	F	5	S	9	S	-23	not available	24245565	Harrison 2014	1000 ppm food	4	until_death	UM-HET3
Acarbose	444254	ITP	M	22	S	11	S	-15	not available	24245565	Harrison 2014	1000 ppm food	4	until_death	UM-HET3
Methylene blue	4139	ITP	M	-2	NS	-5	NS	4	not available	24245565	Harrison 2014	27 ppm food	4	until_death	UM-HET3
Methylene blue	4139	ITP	F	1	NS	6	S	4	not available	24245565	Harrison 2014	27 ppm food	4	until_death	UM-HET3
Rapamycin	5284616	ITP	F	16	S	5	S	-4	not available	24341993	Miller 2014	4.7 ppm food	9	until_death	UM-HET3
Rapamycin	5284616	ITP	M	3	NS	6	NS	-6	not available	24341993	Miller 2014	4.7 ppm food	9	until_death	UM-HET3
Rapamycin	5284616	ITP	M	13	S	8	S	-11	not available	24341993	Miller 2014	14 ppm food	9	until_death	UM-HET3
Rapamycin	5284616	ITP	M	23	S	8	S	-19	not available	24341993	Miller 2014	42 ppm food	9	until_death	UM-HET3
Rapamycin	5284616	ITP	F	21	S	11	S	-4	not available	24341993	Miller 2014	14 ppm food	9	until_death	UM-HET3
Rapamycin	5284616	ITP	F	26	S	11	S	-20	not available	24341993	Miller 2014	42 ppm food	9	until_death	UM-HET3
Rapamycin	5284616	No	M	14	NS	8	NS	-11	S	24409289	Fok 2014	14 ppm food	4	until_death	C57BL/6J
Rapamycin	5284616	No	F	7	S	19	S	-15	S	24409289	Fok 2014	14 ppm food	4	until_death	C57BL/6J
SRT1720	25232708	No	M	9	S	0	NS	-8	S	24582957	Mitchell 2014	1330 ppm food (100 ppm/day bodyweight)	6	until_death	C57BL/6J
D-glucosamine	2723635	No	M	0	NS	not available	not available	0	NS	24714520	Weimer 2014	10000 ppm	23	until_death	C57BL/6NRj
Krill oil	not available	No	M	-5	NS	not available	not available	not available	not available	24816553	Spindler 2014	1170 ppm food	12	until_death	B6C3F1	Not a chemical compound
Lovaza	not available	No	M	-10	NS	not available	not available	not available	not available	24816553	Spindler 2014	4400 ppm food	12	until_death	B6C3F1	Mixture of eicosapentaenoic acid ethyl ester and docosahexaenoic acidethyl ester from fish oil
Nordihydroguaiaretic acid	4534	No	M	-1	NS	0	NS	-12	S	25380600	Spindler 2015	1500 ppm food (1.59 ppm/day bodyweight)	12	until_death	B6C3F1
Nordihydroguaiaretic acid	4534	No	M	8	NS	0	NS	-13	S	25380600	Spindler 2015	2500 ppm food (2.65 ppm/day bodyweight)	12	until_death	B6C3F1
Nordihydroguaiaretic acid	4534	No	M	1	NS	0	NS	-18	S	25380600	Spindler 2015	4500 ppm food (4.77 ppm/day bodyweight)	12	until_death	B6C3F1
Nordihydroguaiaretic acid	4534	No	M	12	S	0	NS	-24	S	25380600	Spindler 2015	3500 ppm food (3.71 ppm/day bodyweight)	12	until_death	B6C3F1
Ivabradine	132999	No	M	6	S	0	NS	0	NS	25589054	Gent 2015	50 ppm/day bodyweight in water	3	until_death	C57BL/6J
Epimedium extract	not available	No	M	4	NS	3	NS	not available	not available	26145038	Zhang 2015	600 ppm food	12	until_death	C57BL/6	Non-standardised extract
Icariin	5318997	No	M	8	S	6	NS	-6	S	26145038	Zhang 2015	200 ppm food	12	until_death	C57BL/6
Rapamycin	5284616	No	F	7	S	18	S	-7	NS	27091134	Apelo 2016	2 ppm bodyweight intraperitoneal injection every 5 days	20	3 months	C57BL/6J.Nia
Nicotinamide riboside	439924	No	?	5	S	not available	not available	not available	not available	27127236	Zhang 2016	400 ppm/day bodyweight	24	until_death	C57BL/6JRj	Article does not mention sex
17-alpha-estradiol	68570	ITP	F	1	NS	0	NS	-14	not available	27312235	Strong 2016	14.4 ppm food	10	until_death	UM-HET3
17-alpha-estradiol	68570	ITP	M	19	S	12	S	-15	not available	27312235	Strong 2016	14.4 ppm food	10	until_death	UM-HET3
Acarbose	444254	ITP	F	2	NS	6	S	not available	not available	27312235	Strong 2016	1000 ppm food	16	until_death	UM-HET3
Acarbose	444254	ITP	M	6	S	12	S	not available	not available	27312235	Strong 2016	1000 ppm food	16	until_death	UM-HET3
Fish oil	not available	ITP	M	-4	NS	-4	NS	5	S	27312235	Strong 2016	50000 ppm food	9	until_death	UM-HET3	Not a chemical compound
Fish oil	not available	ITP	F	-5	NS	-2	NS	0	NS	27312235	Strong 2016	15000 ppm food	9	until_death	UM-HET3	Not a chemical compound
Fish oil	not available	ITP	F	2	NS	-2	NS	2	NS	27312235	Strong 2016	50000 ppm food	9	until_death	UM-HET3	Not a chemical compound
Fish oil	not available	ITP	M	6	NS	-1	NS	2	S	27312235	Strong 2016	15000 ppm food	9	until_death	UM-HET3	Not a chemical compound
Metformin	4091	ITP	M	7	NS	-2	NS	not available	not available	27312235	Strong 2016	1000 ppm food	9	until_death	UM-HET3
Metformin	4091	ITP	F	0	NS	0	NS	not available	not available	27312235	Strong 2016	1000 ppm food	9	until_death	UM-HET3
Nordihydroguaiaretic acid	4534	ITP	F	-3	NS	-3	NS	not available	not available	27312235	Strong 2016	5000 ppm food	6	until_death	UM-HET3
Nordihydroguaiaretic acid	4534	ITP	M	10	S	0	NS	not available	not available	27312235	Strong 2016	2500 ppm food	6	until_death	UM-HET3
Nordihydroguaiaretic acid	4534	ITP	M	7	S	2	NS	not available	not available	27312235	Strong 2016	800 ppm food	6	until_death	UM-HET3
Nordihydroguaiaretic acid	4534	ITP	M	8	S	2	NS	not available	not available	27312235	Strong 2016	5000 ppm food	6	until_death	UM-HET3
Protandim	not available	ITP	F	3	NS	6	NS	-6	not available	27312235	Strong 2016	600 ppm food 10-17 months, 1200 ppm food (17 months-death)	10	until_death	UM-HET3	Protandim is a mixture of five botanical extracts, including bacosides, silymarin, withaferin A, epigallocatechin-3-gallate, and curcumin.
Protandim	not available	ITP	M	7	S	6	NS	-3	not available	27312235	Strong 2016	600 ppm food 10-17 months, 1200 ppm food (17 months-death)	10	until_death	UM-HET3	Protandim is a mixture of five botanical extracts, including bacosides, silymarin, withaferin A, epigallocatechin-3-gallate, and curcumin.
Ursodeoxycholic acid	31401	ITP	M	7	NS	0	NS	-7	S	27312235	Strong 2016	5000 ppm food	5	until_death	UM-HET3
Ursodeoxycholic acid	31401	ITP	F	-1	NS	1	NS	-14	S	27312235	Strong 2016	5000 ppm food	5	until_death	UM-HET3
Rapamycin	5284616	No	F	0	NS	not available	not available	-13	S	27549339	Bitto 2016	8 ppm/day bodyweight intraperitoneal injection	20	3 months	C57BL/6JNia
Rapamycin	5284616	No	F	9	S	not available	not available	7	S	27549339	Bitto 2016	128 ppm food	20	3 months	C57BL/6JNia
Rapamycin	5284616	No	M	14	S	not available	not available	-13	S	27549339	Bitto 2016	8 ppm/day bodyweight intraperitoneal injection	20	3 months	C57BL/6JNia
Rapamycin	5284616	No	M	13	S	not available	not available	-3	NS	27549339	Bitto 2016	128 ppm food	20	3 months	C57BL/6JNia
BP-C3	not available	No	F	8	S	12	S	not available	not available	27574962	Anisimov 2016	50 ppm water	3	until_death	Swiss-Derived SHR	Mixture of compounds containing polyphenolic benzenepolycarboxylic acids, vitamins and minerals
Putrescine	1045	No	F	3	NS	not available	not available	not available	not available	27841876	Eisenberg 2016	3 mM water	4	until_death	C57BL/6J
Spermidine	1102	No	F	10	S	not available	not available	0	NS	27841876	Eisenberg 2016	3 mM water	18	until_death	C57BL/6J
Spermidine	1102	No	F	12	S	not available	not available	0	NS	27841876	Eisenberg 2016	0.3mM water	4	until_death	C57BL/6J
Spermine	1103	No	F	14	S	not available	not available	not available	not available	27841876	Eisenberg 2016	3 mM water	4	until_death	C57BL/6J
Spermidine	1102	No	M	24	S	not avaliable	not avaliable	0	NS	28386016	Yue 2017	3 mM water	after weaning	until_death	C57BL/6
Metformin	4091	No	M	-6	NS	-2	NS	-13	S	29167747	Alfaras 2017	10000 ppm food on 2 consecutive weeks each month	24	until_death	C57BL/6
Metformin	4091	No	M	-3	NS	1	NS	-13	S	29167747	Alfaras 2017	10000 ppm food every other week	24	until_death	C57BL/6
Nicotinamide	936	No	M	0	NS	0	NS	-8	NS	29514072	Mitchell 2018	500 ppm food	12	until_death	C57BL/6J
Nicotinamide	936	No	M	0	NS	0	NS	0	NS	29514072	Mitchell 2018	1000 ppm food	12	until_death	C57BL/6J
IGF-1R mAb (L2-Cmu)	not available	No	F	9	S	0	NS	-13	NS	29921922	Mao 2018	20 ppm/weekly i.p. injection	18	until_death	CB6F1	Anti-IGF-1R antibody
Fisetin	5281614	No	M+F	11	S	not available	not available	not available	not available	30279143	Yousefzadeh 2018	500 ppm food	21	until_death	f1 C57BL/6:FVB
2-(2-hydroxyphenyl)benzothiazole (HBX)	18874	ITP	F	-2	NS	-1	NS	not available	not available	30688027	Harrison 2019	1 ppm food	15	until_death	UM-HET3
2-(2-hydroxyphenyl)benzothiazole (HBX)	18874	ITP	M	1	NS	1	NS	not available	not available	30688027	Harrison 2019	1 ppm food	15	until_death	UM-HET3
Acarbose	444254	ITP	F	0	NS	2	NS	-10	S	30688027	Harrison 2019	400 ppm food	8	until_death	UM-HET3
Acarbose	444254	ITP	F	4	S	3	NS	-24	S	30688027	Harrison 2019	2500 ppm food	8	until_death	UM-HET3
Acarbose	444254	ITP	F	5	S	3	S	-21	S	30688027	Harrison 2019	1000 ppm food	8	until_death	UM-HET3
Acarbose	444254	ITP	M	16	S	8	S	-12	S	30688027	Harrison 2019	2500 ppm food	8	until_death	UM-HET3
Acarbose	444254	ITP	M	11	S	11	S	-3	NS	30688027	Harrison 2019	400 ppm food	8	until_death	UM-HET3
Acarbose	444254	ITP	M	17	S	11	S	-8	S	30688027	Harrison 2019	1000 ppm food	8	until_death	UM-HET3
INT-767d	23712772	ITP	M	-3	NS	-4	NS	not available	not available	30688027	Harrison 2019	180 ppm food	10	until_death	UM-HET3
INT-767d	23712772	ITP	F	-1	NS	0	NS	not available	not available	30688027	Harrison 2019	180 ppm food	10	until_death	UM-HET3
Ursolic acid	64945	ITP	F	0	NS	-1	NS	not available	not available	30688027	Harrison 2019	2000 ppm food	10	until_death	UM-HET3
Ursolic acid	64945	ITP	M	6	NS	0	NS	not available	not available	30688027	Harrison 2019	2000 ppm food	10	until_death	UM-HET3
Aspirin	2244	ITP	F	1	NS	-1	NS	0	NS	30916479	Miller 2019	60 ppm food	11	until_death	UM-HET3
Aspirin	2244	ITP	F	1	NS	1	NS	0	NS	30916479	Miller 2019	200 ppm food	11	until_death	UM-HET3
Aspirin	2244	ITP	M	1	NS	2	NS	0	NS	30916479	Miller 2019	200 ppm food	11	until_death	UM-HET3
Aspirin	2244	ITP	M	-1	NS	3	NS	0	NS	30916479	Miller 2019	60 ppm food	11	until_death	UM-HET3
Glycine	750	ITP	F	4	S	2	NS	-10	S	30916479	Miller 2019	80000 ppm food	9	until_death	UM-HET3
Glycine	750	ITP	M	6	S	5	S	0	NS	30916479	Miller 2019	80000 ppm food	9	until_death	UM-HET3
Inulin	not available	ITP	M	-2	NS	0	NS	0	NS	30916479	Miller 2019	600 ppm food	11	until_death	UM-HET3	Heterogeneous collection of fructose polymers
Inulin	not available	ITP	F	1	NS	1	NS	0	NS	30916479	Miller 2019	600 ppm food	11	until_death	UM-HET3	Heterogeneous collection of fructose polymers
TM5441	44250349	ITP	F	0	NS	-1	NS	not available	S	30916479	Miller 2019	60 ppm food	11	until_death	UM-HET3
TM5441	44250349	ITP	M	-4	NS	2	NS	0	NS	30916479	Miller 2019	60 ppm food	11	until_death	UM-HET3
Berberine	2353	No	M	16	S	not available	not available	0	NS	31773901	Dang 2020	50 ppm bodyweight orally in saline	18	4 months	C57BL/6J
CASIN (Cdc42 activity-specific inhibitor)	2882155	No	F	10	S	not available	not available	0	NS	32755011	Florian 2020	25 ppm bodyweight intraperitoneal injection	18	4 days	C57BL/6
Alpha-ketoglutarate	51	No	M	4	NS	2	NS	13	S	32877690	Shahmirzadi 2020	20000 ppm food	18	until_death	C57BL/6J	Cohort 2
Alpha-ketoglutarate	51	No	F	3	S	3	S	0	NS	32877690	Shahmirzadi 2020	20000 ppm food	18	until_death	C57BL/6J	Cohort 2
Alpha-ketoglutarate	51	No	M	4	NS	8	NS	13	S	32877690	Shahmirzadi 2020	20000 ppm food	18	until_death	C57BL/6J	Cohort 1
Alpha-ketoglutarate	51	No	F	6	S	9	S	0	NS	32877690	Shahmirzadi 2020	20000 ppm food	18	until_death	C57BL/6J	Cohort 1
Canagliflozin	24812758	ITP	F	1	NS	1	NS	-19	S	32990681	Miller 2020	180 ppm food (30 ppm bodyweight)	7	until_death	UM-HET3
Canagliflozin	24812758	ITP	M	14	S	9	S	-8	S	32990681	Miller 2020	180 ppm food (30 ppm bodyweight)	7	until_death	UM-HET3
17-dimethylaminoethylamino-17-demethoxygeldanamycin hydrochloride (DMAG)	5288674	ITP	F	-4	NS	-2	NS	not available	not available	33145977	Strong 2020	30 ppm food	6	until_death	UM-HET3
17-dimethylaminoethylamino-17-demethoxygeldanamycin hydrochloride (DMAG)	5288674	ITP	M	9	NS	4	NS	not available	not available	33145977	Strong 2020	30 ppm food	6	until_death	UM-HET3
Beta-Guanidinopropionic acid	67701	ITP	M	-1	NS	0	NS	not available	not available	33145977	Strong 2020	3300 ppm food	6	until_death	UM-HET3
Beta-Guanidinopropionic acid	67701	ITP	F	-1	NS	2	NS	not available	not available	33145977	Strong 2020	3300 ppm food	6	until_death	UM-HET3
Minocycline	54675783	ITP	M	5	NS	-2	NS	not available	not available	33145977	Strong 2020	300 ppm food	6	until_death	UM-HET3
Minocycline	54675783	ITP	F	-3	NS	0	NS	not available	not available	33145977	Strong 2020	300 ppm food	6	until_death	UM-HET3
MitoQ	11388331	ITP	F	-2	NS	1	NS	not available	not available	33145977	Strong 2020	100 ppm food	7	until_death	UM-HET3
MitoQ	11388331	ITP	M	2	NS	2	NS	not available	not available	33145977	Strong 2020	100 ppm food	7	until_death	UM-HET3
Rapamycin	5284616	ITP	F	4	NS	4	NS	-11	S	33145977	Strong 2020	42 ppm food	20	3 months	UM-HET3
Rapamycin	5284616	ITP	M	11	S	5	NS	-9	S	33145977	Strong 2020	42 ppm food	20	3 months	UM-HET3
Rapamycin	5284616	ITP	M	9	S	9	S	-10	S	33145977	Strong 2020	42 ppm food every other month	20	until_death	UM-HET3
Rapamycin	5284616	ITP	M	11	S	9	S	-12	S	33145977	Strong 2020	42 ppm food	20	until_death	UM-HET3
Rapamycin	5284616	ITP	F	8	S	10	S	-8	S	33145977	Strong 2020	42 ppm food every other month	20	until_death	UM-HET3
Rapamycin	5284616	ITP	F	15	S	12	S	-13	S	33145977	Strong 2020	42 ppm food	20	until_death	UM-HET3
Metformin	4091	No	F	-2	S	not available	not available	0	NS	33585467	Zhu 2021	100 ppm/day bodyweight oral gavage	20	10 months	C57BL/6
17-alpha-estradiol	68570	ITP	M	11	S	5	NS	-20	not available	33788371	Harrison 2021	14.4 ppm food	20	until_death	UM-HET3
17-alpha-estradiol	68570	ITP	M	19	S	7	S	-20	not available	33788371	Harrison 2021	14.4 ppm food	16	until_death	UM-HET3
Candesartan cilexetil	2540	ITP	M	4	NS	1	NS	0	not available	33788371	Harrison 2021	30 ppm food	8	until_death	UM-HET3
Candesartan cilexetil	2540	ITP	F	1	NS	7	NS	-11	not available	33788371	Harrison 2021	30 ppm food	8	until_death	UM-HET3
Geranylgeranylacetone	5282199	ITP	M	5	NS	2	NS	-5	not available	33788371	Harrison 2021	600 ppm food	9	until_death	UM-HET3
Geranylgeranylacetone	5282199	ITP	F	2	NS	3	NS	-8	not available	33788371	Harrison 2021	600 ppm food	9	until_death	UM-HET3
MIF098	44631884	ITP	F	-1	NS	-2	NS	-13	not available	33788371	Harrison 2021	240 ppm food	8	until_death	UM-HET3
MIF098	44631884	ITP	M	4	NS	1	NS	-6	not available	33788371	Harrison 2021	240 ppm food	8	until_death	UM-HET3
Nicotinamide riboside	439924	ITP	M	-3	NS	-3	NS	-5	not available	33788371	Harrison 2021	1000 ppm food	8	until_death	UM-HET3
Nicotinamide riboside	439924	ITP	F	0	NS	2	NS	-14	not available	33788371	Harrison 2021	1000 ppm food	8	until_death	UM-HET3
Procyanidin C1	169853	No	M+F	9	S	not available	not available	0	NS	34873338	Xu 2021	20 ppm bodyweight oral gavage for 3 days every 2 weeks	24-27	until_death	C57BL/6J
78c (CD38 inhibitor)	118736856	No	F	2	NS	3	NS	-13	NS	35263032	Peclat 2022	600 ppm food	12	until_death	C57BL/6
78c (CD38 inhibitor)	118736856	No	M	15	S	14	S	-13	NS	35263032	Peclat 2022	600 ppm food	12	until_death	C57BL/6
Chloroquine	2719	No	M	18	S	14	S	-28	S	35609021	Doeppner 2022	50 ppm water	16.6	9.5 months	NMRI
Oridonin	5321010	No	M	10	NS	0	NS	0	NS	35662728	An 2022	2 ppm bodyweight intraperitoneal injection 1 week/month	16	6 months	C57BL/6J
Hesperetin	72281	No	M	9	S	14	S	-5	NS	35871686	Yeh 2022	700 ppm food (100 ppm/day bodyweight)	19.5-23.5	3-6 months	C57BL/6
(R/S)-1,3-butanediol	7896	ITP	F	1	S	4	NS	-7	NS	36179270	Strong 2022	100000 ppm food	6	until_death	UM-HET3
(R/S)-1,3-butanediol	7896	ITP	M	9	NS	4	NS	-4	NS	36179270	Strong 2022	100000 ppm food	6	until_death	UM-HET3
Captopril	44093	ITP	M	14	S	7	S	-3	S	36179270	Strong 2022	180 ppm food	5	until_death	UM-HET3
Captopril	44093	ITP	F	5	S	8	S	-16	S	36179270	Strong 2022	180 ppm food	5	until_death	UM-HET3
L-leucine	6106	ITP	M	0	NS	-1	NS	0	NS	36179270	Strong 2022	40000 ppm food	5	until_death	UM-HET3
L-leucine	6106	ITP	F	-2	NS	5	NS	-1	NS	36179270	Strong 2022	40000 ppm food	5	until_death	UM-HET3
PB125	not available	ITP	M	-3	NS	2	NS	0	NS	36179270	Strong 2022	4.7 ppm carnosol, 9 ppm luteolin, and 0.47 ppm withaferin A food	5	until_death	UM-HET3	Mixture of carnosol, withaferin A and luteolin
PB125	not available	ITP	F	1	NS	3	NS	-2	NS	36179270	Strong 2022	4.7 ppm carnosol, 9 ppm luteolin, and 0.47 ppm withaferin A food	5	until_death	UM-HET3	Mixture of carnosol, withaferin A and luteolin
Sulindac	1548887	ITP	M	-3	NS	1	NS	-2	NS	36179270	Strong 2022	5 ppm food	5	until_death	UM-HET3
Sulindac	1548887	ITP	F	-2	NS	2	NS	1	NS	36179270	Strong 2022	5 ppm food	5	until_death	UM-HET3
Syringaresinol	443023	ITP	M	6	NS	-2	NS	-2	NS	36179270	Strong 2022	300 ppm food	5	until_death	UM-HET3
Syringaresinol	443023	ITP	F	-2	NS	-1	NS	-5	NS	36179270	Strong 2022	300 ppm food	5	until_death	UM-HET3
LY444711 (ghrelin agonist)	91229598	No	M	10	NS	17	S	-13	S	36734122	Kaiser 2023	30 ppm pill	1.5	until_death	C57BL/6J
Alpelisib	56649450	No	M	10	S	0	NS	-8	S	37118113	Hedges 2023	300 ppm food	12	until_death	C57BL/6J
Alpelisib	56649450	No	F	11	S	0	NS	-4	S	37118113	Hedges 2023	300 ppm food	12	until_death	C57BL/6J
Taurine	1123	No	M	9	S	not available	not available	not available	not available	37289866	Singh 2023	1000 ppm/day bodyweight gavage	14	until_death	C57BL/6J
Taurine	1123	No	F	12	S	not available	not available	-10	S	37289866	Singh 2023	1000 ppm/day bodyweight gavage	14	until_death	C57BL/6J
4-phenylbutyrate	22053264	ITP	F	-2	S	-6	NS	4	NS	38041783	Harrison 2023	1000 ppm food	9	until_death	UM-HET3
4-phenylbutyrate	22053264	ITP	M	3	NS	3	NS	1	NS	38041783	Harrison 2023	1000 ppm food	9	until_death	UM-HET3
Astaxanthin	5281224	ITP	F	3	NS	-1	NS	-6	S	38041783	Harrison 2023	4000 ppm food	12	until_death	UM-HET3
Astaxanthin	5281224	ITP	M	12	S	6	NS	1	NS	38041783	Harrison 2023	4000 ppm food	12	until_death	UM-HET3
Dimethyl fumarate	637568	ITP	F	-1	NS	-2	NS	-5	NS	38041783	Harrison 2023	120 ppm food	16	until_death	UM-HET3
Dimethyl fumarate	637568	ITP	M	-1	NS	-1	NS	2	NS	38041783	Harrison 2023	120 ppm food	16	until_death	UM-HET3
Dimethyl fumarate	637568	ITP	F	0	NS	0	NS	0	NS	38041783	Harrison 2023	120 ppm food	10	until_death	UM-HET3
Dimethyl fumarate	637568	ITP	M	1	NS	4	NS	10	NS	38041783	Harrison 2023	120 ppm food	10	until_death	UM-HET3
Fisetin	5281614	ITP	F	1	NS	-1	NS	0	NS	38041783	Harrison 2023	600 ppm food fed continuously	20	until_death	UM-HET3
Fisetin	5281614	ITP	M	7	NS	-1	NS	-3	NS	38041783	Harrison 2023	600 ppm food fed on a repeated cycle of 3 days on and 11 days off	20	until_death	UM-HET3
Fisetin	5281614	ITP	M	-5	NS	0	NS	-1	NS	38041783	Harrison 2023	600 ppm food fed continuously	20	until_death	UM-HET3
Fisetin	5281614	ITP	F	-1	NS	2	NS	-5	NS	38041783	Harrison 2023	600 ppm food fed on a repeated cycle of 3 days on and 11 days off	20	until_death	UM-HET3
Meclizine	4034	ITP	F	3	NS	1	NS	-12	S	38041783	Harrison 2023	800 ppm food	12	until_death	UM-HET3
Meclizine	4034	ITP	M	8	S	6	NS	-2	NS	38041783	Harrison 2023	800 ppm food	12	until_death	UM-HET3
Mycophenolic acid	446541	ITP	F	-1	S	-4	NS	0	NS	38041783	Harrison 2023	6.7 ppm food	9	until_death	UM-HET3
Mycophenolic acid	446541	ITP	M	1	NS	5	NS	1	NS	38041783	Harrison 2023	6.7 ppm food	9	until_death	UM-HET3
SG1002 (hydrogen sulfide donor)	402	ITP	F	-2	NS	-2	NS	0	NS	38041783	Harrison 2023	240 ppm food	5-9	until_death	UM-HET3
SG1002 (hydrogen sulfide donor)	402	ITP	M	2	NS	1	NS	-2	NS	38041783	Harrison 2023	240 ppm food	16	until_death	UM-HET3
SG1002 (hydrogen sulfide donor)	402	ITP	M	0	NS	3	NS	2	NS	38041783	Harrison 2023	240 ppm food	5-9	until_death	UM-HET3
SG1002 (hydrogen sulfide donor)	402	ITP	F	1	NS	4	NS	-1	NS	38041783	Harrison 2023	240 ppm food	16	until_death	UM-HET3
16-alpha-hydroxyestradiol	5756	ITP	M	15	S	5	S	-29	S	38753230	Miller 2024	5 ppm food	12	until_death	UM-HET3
16-alpha-hydroxyestradiol	5756	ITP	F	-7	S	-5	NS	-35	S	38753230	Miller 2024	5 ppm food	12	until_death	UM-HET3
2,4-Dinitrophenol	1493	ITP	M	4	NS	-1	NS	0	NS	38753230	Miller 2024	3 ppm food	6	until_death	UM-HET3
2,4-Dinitrophenol	1493	ITP	F	-4	NS	0	NS	5	NS	38753230	Miller 2024	3 ppm food	6	until_death	UM-HET3
Alpha-ketoglutarate	51	ITP	M	3	NS	-3	NS	0	NS	38753230	Miller 2024	20000 ppm food	18	until_death	UM-HET3
Alpha-ketoglutarate	51	ITP	F	1	NS	-5	NS	8	NS	38753230	Miller 2024	20000 ppm food	18	until_death	UM-HET3
Canagliflozin	24812758	ITP	M	14	S	4	S	-9	S	38753230	Miller 2024	180 ppm food	16	until_death	UM-HET3
Canagliflozin	24812758	ITP	F	-6	S	-8	NS	-14	S	38753230	Miller 2024	180 ppm food	16	until_death	UM-HET3
Canagliflozin	24812758	ITP	M	9	S	5	NS	not available	not available	38753230	Miller 2024	180 ppm food	6	until_death	UM-HET3
Canagliflozin	24812758	ITP	F	-1	NS	4	NS	not available	not available	38753230	Miller 2024	180 ppm food	6	until_death	UM-HET3
Hydralazine	3637	ITP	M	5	NS	1	NS	0	NS	38753230	Miller 2024	30 ppm food	6	until_death	UM-HET3
Hydralazine	3637	ITP	F	-2	NS	-6	NS	-2	NS	38753230	Miller 2024	30 ppm food	6	until_death	UM-HET3
Hydralazine	3637	ITP	M	4	NS	-3	NS	8	NS	38753230	Miller 2024	30 ppm food	16	until_death	UM-HET3
Hydralazine	3637	ITP	F	-2	NS	1	NS	5	NS	38753230	Miller 2024	30 ppm food	16	until_death	UM-HET3
Nebivolol	71301	ITP	M	-3	NS	-1	NS	-2	NS	38753230	Miller 2024	60 ppm food	6	until_death	UM-HET3
Nebivolol	71301	ITP	F	-4	S	-5	NS	-6	NS	38753230	Miller 2024	60 ppm food	6	until_death	UM-HET3
Sodium thiosulfate	24477	ITP	M	5	NS	4	NS	2	NS	38753230	Miller 2024	10000 ppm food	6	until_death	UM-HET3
Sodium thiosulfate	24477	ITP	F	-1	NS	0	NS	-3	NS	38753230	Miller 2024	10000 ppm food	6	until_death	UM-HET3
X203 (anti-IL-11)	not available	No	M	22	S	not available	not available	not available	not available	39020175	Widjaja 2024	40 ppm bodyweight monthly intraperitoneal injection	17.2	until_death	C57BL/6 J	Anti-IL-11 antibody
X203 (anti-IL-11)	not available	No	F	25	S	not available	not available	not available	not available	39020175	Widjaja 2024	40 ppm bodyweight monthly intraperitoneal injection	17.2	until_death	C57BL/6 J	Anti-IL-11 antibody

## Sheet: dosage conversions
1 mg/kg = 1 ppm		food or bodyweight?
1 g/kg = 1000 ppm		food or bodyweight?
1 ug/g = 1 ppm		food or bodyweight?
1 mg/g = 1000 ppm		food or bodyweight?
1 mg/L = 1 ppm		water
1 g/L = 1000 ppm		water
1 ug/mL = 1 ppm		water
1 mg/mL = 1000 ppm		water
0.01% = 100 ppm
0.1% = 1000 ppm
1% = 10000 ppm
